# Supplementary material for: Lost before found: A new species of whaler shark Carcharhinus obsolerus from the Western Central Pacific known only from historic records
Source: PLoS One. 2019 Jan 2;14(1):e0209387. doi: 10.1371/journal.pone.0209387 (PMC6314596; doi:10.1371/journal.pone.0209387)
Supplement: S1 Table — Ranges for number of precaudal and total centra, and upper and lower teeth (with number of specimens included in range in parantheses) for members of the genus Carcharhinus. Species groupings follow a combination of information provided in [19] and molecular results in [30]; note these are only provisional subgroupings pending a more detailed phylogenetic revision of this genus. (XLSX) [file pone.0209387.s001.xlsx]

## Sheet: total
		95					100					105					110					115					120					125					130					135					140
macloti group
	sp. A
	borneensis
	macloti
porosus group
	porosus
	cerdale
dussumieri-sealei group
	coatesi
	dussumieri
	humani
	sealei
	tjutjot
fitzroyensis group
	fitzroyensis
limbatus group
	amblyrhynchoides
	leiodon
	limbatus
	tilstoni
amblyrhynchos group
	amblyrhynchos
	wheeleri
	albimarginatus
	falciformis
leucas-amboinensis group
	amboinensis
	leucas
melanopterus group
	cautus
	melanopterus
limbatus group
	altimus
	galapagensis
	longimanus
	obscurus
	perezii
	plumbeus
brachyurus group
	brachyurus
	brevipinna
isodon group
	acronotus
	isodon
signatus group
	signatus
sorrah group
	sorrah
Not assigned into a group
	hemiodon
	Last & Stevens, 2009
	Garrick, 1982
	Garrick, 1985
	White - coatesi
	White & Weigmann
	White et al - borneensis

## Sheet: summary data
S1 Table. Vertebral and tooth count summaries for the genus Carcharhinus. Ranges for number of precaudal and total centra, and upper and lower teeth (with number of specimens included in range in parantheses) for members of the genus Carcharhinus. Species groupings follow a combination of information provided in [19] and molecular results in [30]; note these are only provisional subgroupings pend…
		Vertebral counts		Tooth counts
		PC	TC	Upper	Lower
porosus group
	obsolerus sp. nov.	54–58 (3)	117–120 (3)	27–31 (3)	26–29 (3)
	borneensis	57–63 (6)	117–121 (6)	23–26 (8)	23–25 (8)
	cerdale	62–67 (17)	129–135 (12)	27–31 (6)	28–30 (6)
	hemiodon	69–71 (4)	147–155 (4)	29–30 (5)	25–29 (5)
	macloti	59–71 (>7)	135–154 (>7)	29–33 (37)	26–31 (37)
	porosus	41–57 (23)	96–122 (23)	27–29 (6)	26-28 (6)
dussumieri-sealei group
	coatesi	67–76 (14)	134–147 (14)	24–26 (6)	23–25 (6)
	dussumieri	62–68 (13)	123–138 (13)	27–29 (4)	24–30 (4)
	humani	75–79 (4)	153–160 (4)	24–26 (5)	22–25 (5)
	sealei	71–82 (12)	153–160 (12)	24–28 (16)	22–27 (16)
	tjutjot	55–63 (11)	113–129 (11)	26–28 (8)	24–30 (8)
limbatus group
	amblyrhynchoides	78–96 (6)	168–193 (6)	31–33 (6)	30–31 (6)
	isodon	78–80 (4)	163–167 (4)	32 (4)	31 (24)
	leiodon	113–115 (4)	197–198 (4)	34–35 (9)	31–33 (9)
	limbatus	88–109 (>200)	174–203 (14)	29–34 (156)	27–33 (156)
	tilstoni	82–91 (>200)	174–182 (?)	32–35 (?)	29–31 (?)
amblyrhynchos group
	albimarginatus	115–125 (22)	216–231 (22)	26–30 (28)	24–30 (28)
	amblyrhynchos	110–119 (13)	211–221 (13)	27–29 (15)	27–29 (15)
	wheeleri	111–116 (6)	213–227 (6)	27–28 (5)	25–27 (5)
leucas-amboinensis group
	amboinensis	89–95 (18)	185–195 (18)	23–27 (37)	23–25 (37)
	leucas	101–123 (>100)	198–227 (>100)	25–29 (>100)	25–27 (>100)
melanopterus group
	cautus	86–90 (10)	160–171 (10)	26–29 (7)	24–27 (7)
	melanopterus	111–122 (26)	193–214 (26)	23–28 (9)	21–27 (9)
obscurus group
	altimus	101–110 (18)	194–206 (18)	28–34 (44)	28–31 (44)
	galapagensis	103–109 (21)	200–215 (16)	26–31 (37)	26–31 (37)
	longimanus	123–131 (25)	228–238 (25)	26–30 (55)	26–31 (55)
	obscurus	86–94 (20)	173–194 (19)	27–32 (>100)	25–31 (>100)
	perezii	103–108 (8)	208–213 (8)	25–28 (9)	23–25 (9)
	plumbeus	82–97 (49)	152–189 (42)	28–30 (42)	26–30 (42)
brachyurus group
	brachyurus	96–110 (69)	179–203 (69)	29–35 (103)	28–33 (103)
	brevipinna	76–91 (127)	155–185 (127)	30–37 (136)	28–35 (136)
Species not assigned a group
	acronotus	80–88 (10)	161–181 (10)	25–28 (18)	23 (18)
	falciformis	98–106 (28)	199–215 (27)	31–37 (39)	31–37 (39)
	fitzroyensis	58	125	30	28–30 (2)
	signatus	98–104 (3)	182–191 (3)	32 (3)	29–31 (3)
	sorrah	66–79 (21)	153–175 (21)	23–30 (>24)	23–30 (>24)
